# Supplementary material for: Microbial anabolic and catabolic utilization of hydrocarbons in deep subseafloor sediments of Guaymas Basin
Source: FEMS Microbiol Ecol. 2024 Jul 2;100(8):fiae093. doi: 10.1093/femsec/fiae093 (PMC11250447; doi:10.1093/femsec/fiae093)
Supplement: fiae093_Supplemental_Files [file fiae093_supplemental_files.zip]

Archive with 5 entries (5 files):
- Supplementary Data_NanoSIMS Data (U1545C_CarbonNitrogen)_revised.xlsx
- Supplementary Data_NanoSIMS Data (U1545C_Hydrogen)_revised.xlsx
- Supplementary Data_NanoSIMS Data (U1546D_CarbonNitrogen)_revised.xlsx
- Supplementary Data_NanoSIMS Data (U1546D_Hydrogen)_revised.xlsx
- Supplementary Data_SRR Data_revised.xlsx
