# Supplementary material for: Microbial anabolic and catabolic utilization of hydrocarbons in deep subseafloor sediments of Guaymas Basin
Source: FEMS Microbiol Ecol. 2024 Jul 2;100(8):fiae093. doi: 10.1093/femsec/fiae093 (PMC11250447; doi:10.1093/femsec/fiae093)
Supplement: fiae093_Supplemental_Files [file fiae093_supplemental_files.zip › Supplementary Data_NanoSIMS Data (U1545C_CarbonNitrogen)_revised.xlsx]

## Sheet: S1
Raw data of carbon and nitrogen uptake of the samples at Site U1545C (Figure 4). HCs = samples incubated with benzene and n-hexadecane.

## Sheet: Site U1545C
U1545C	U1545C		U1545C	U1545C		U1545C	U1545C		U1545C	U1545C		U1545C	U1545C		U1545C	U1545C		U1545C	U1545C		U1545C	U1545C
Core 1	Core 1		Core 1	Core 1		Core 6	Core 6		Core 6	Core 6		Core 14	Core 14		Core 14	Core 14		Core 43	Core 43		Core 43	Core 43
HCs	HCs		Methane	Methane		HCs	HCs		Methane	Methane		HCs	HCs		Methane	Methane		HCs	HCs		Methane	Methane
13C/12C+13C	12C15N/12C14N		13C/12C+13C	12C15N/12C14N		13C/12C+13C	12C15N/12C14N		13C/12C+13C	12C15N/12C14N		13C/12C+13C	12C15N/12C14N		13C/12C+13C	12C15N/12C14N		13C/12C+13C	12C15N/12C14N		13C/12C+13C	12C15N/12C14N
1.24807	0.466575		0.964495	0.534694		1.05729	0.809291		1.02174	3.4749		1.07681	3.28266		1.16689	0.411521		1.06187	0.361424		1.15467	0.454191
1.04917	0.444358		1.27414	0.418814		0.975634	0.437855		1.15019	0.406069		1.11994	0.48766		0.842572	0.4744		0.995262	0.387061		1.0839	0.456671
1.15996	0.445324		1.18544	0.709266		0.880733	0.513464		1.19002	0.512695		1.08127	0.413364		0.878694	0.457494		1.04204	0.421851		0.930879	0.36783
1.10174	0.40004		1.30443	0.600461		1.20791	0.433109		1.12138	0.433683		1.10319	0.402968		1.1074	0.412103		1.08347	0.419265		0.73961	0.29716
0.858518	0.36506		1.20509	0.844168		1.23829	0.593567		1.28981	0.415706		1.10427	0.434339		0.720011	0.352585		1.09346	0.407654		0.864307	0.396731
1.20855	0.525973		1.1525	0.435491		1.18174	0.463762		1.27856	0.506521		1.05611	0.454841		0.803977	0.410114		0.954899	0.386065		0.741897	0.419234
1.11444	0.462669		1.23775	0.427559		1.32252	0.371906		0.933999	0.47097		1.04475	0.430457		1.10976	0.419242		1.01596	0.405687		1.05466	0.371241
1.10989	0.488332		1.25733	2.22667		1.05242	0.324156		0.952229	0.387823		1.09066	0.474396		1.05262	0.388732		1.42619	0.297631		0.657755	0.273441
1.28201	0.461873		0.986245	0.443499		0.695893	0.409391		1.1163	0.467462		1.1143	0.452838		0.903361	0.524365		1.23484	0.36931		1.19135	0.472634
1.26163	0.452107		1.14221	0.46455		0.875045	0.419292		1.01087	0.443119		1.0962	0.461607		0.965874	0.404734		1.01668	0.446602		0.957592	0.407207
1.09315	0.401605		1.09586	0.44558		1.29811	0.431513		1.22986	0.460886		1.10644	0.404319		1.06053	0.412791		1.59597	0.414355		0.927963	0.376501
1.13344	0.475037		1.12092	0.463457		1.22187	0.452002		1.03469	0.52408		1.12835	0.386314		0.93727	0.475245		1.04552	0.404694		0.924895	0.306041
0.848504	0.498958		1.12901	0.378431		0.969569	0.473793		1.00606	0.387602		0.944003	0.451272		1.02766	0.435955		1.06416	0.466957		1.27961	0.453734
1.14219	0.426424		1.09297	1.23882		1.2586	0.393104		1.14562	0.336145		1.09757	0.392658		1.39508	0.424756		1.06169	0.443746		0.937289	0.415472
1.16921	0.459508		1.08036	1.09295		0.911879	0.689491		1.22781	0.379333		1.07658	0.417984		1.17758	0.430982		1.07846	0.464097		1.36942	0.461226
1.05333	0.457876		1.07007	0.69288		0.957745	0.458312		1.11022	0.471796		1.16356	0.450903		1.1648	0.420494		1.08365	0.428155		1.0808	0.474969
1.1607	0.480139		0.765158	0.468373		1.18505	0.445868		1.14563	0.425305		1.08891	0.417553		1.071	0.421861		1.14724	0.464845		0.827754	0.341581
1.26632	0.45148		1.00468	0.437643		1.07763	0.455487		1.10702	0.450558		1.12116	0.449009		1.12692	0.468831		1.37047	0.382168		0.826684	0.409075
1.0516	0.416917		1.11018	1.20443		0.952666	0.56758		1.1573	0.494802		1.11205	0.399202		1.05579	0.53116		1.07175	0.422387		0.981224	0.385301
1.03474	0.47112		1.19329	0.419533		0.90411	0.461933		1.38758	0.36393		1.05077	0.445374		1.02794	0.407654		1.13709	0.380765		0.744098	0.375502
1.08232	0.442507		1.0679	1.93526		1.01831	0.492818		1.16008	0.585346		1.02863	0.385452		1.0539	0.443227		1.37612	0.431599		0.975696	0.405361
1.06228	0.405586		0.959777	0.485311		1.21497	0.481452		1.22816	0.458485		1.06702	0.436365		1.19339	0.431907		1.39235	0.299433		0.855599	0.278811
1.01113	0.490385		1.31395	2.37563		1.21274	0.462426		1.31844	0.47123		1.09116	0.49941		1.10336	0.37246		2.15792	0.743719		1.02223	1.31607
1.20765	0.412649		1.06302	0.541086		1.31642	0.300014		1.28463	0.459863		1.05655	0.457311		1.09469	0.448143		0.984455	0.421254		1.00056	1.08025
1.24304	0.400579		1.29848	0.53441		1.44177	0.437655		1.31141	0.452356		1.076	0.443641		1.00798	0.401608		0.953611	0.386151		0.664168	0.253339
0.897576	0.445924		1.11388	0.480301		1.07584	0.444066		1.29178	0.500468		1.16556	0.440899		1.20571	0.449946		1.27108	0.392864		0.838294	0.389137
1.18104	0.425706		1.25304	0.492453		0.895961	0.372018		1.31308	0.537227		1.15904	0.463574		0.831764	0.429531		1.04827	0.397816		0.881199	0.359586
0.993112	0.447876		0.929901	1.30298		1.14167	0.494409		1.18236	0.488513		1.12556	0.397887		1.19308	0.447008		1.34725	0.311538		0.59953	0.437897
0.940885	0.431587		0.965028	0.44684		1.09082	0.396601		1.06789	0.481189		1.11153	0.452942		1.16332	0.389867		0.910597	0.420572		0.849967	0.363093
1.17833	0.475963		1.15383	0.49573		1.11627	0.458256		1.03598	0.447237		1.0703	0.476551		1.01913	0.415434		0.918745	0.397021		0.474205	0.440911
1.26662	0.494814		1.14641	0.481425		1.04743	0.452292		1.04506	0.449327		1.08195	0.432299		0.978833	0.43153		1.4583	0.48616		1.14265	0.586451
0.992969	0.436246		1.03343	1.11702		1.00596	0.551797		1.28138	0.402963		1.10522	0.434708		1.03683	0.392781		1.47461	0.302038		1.07608	0.380797
1.04403	0.413284		1.20816	0.470647		0.983875	0.434908		1.15145	0.463588		1.12312	0.432673		1.15928	0.358638		0.990565	0.406958		1.22623	0.382454
0.986755	0.434269		1.20043	0.889727		1.04171	0.367616		1.06567	0.479425		1.12345	0.422426		1.03366	0.431068		1.05052	0.410676		1.13124	0.420311
1.17635	0.425241		0.798082	0.499237		1.01264	0.450539		1.2859	0.492403		1.09111	0.430796		0.994433	0.400086		0.755667	0.400964		1.29206	0.42018
1.09197	0.432941		1.20814	0.439457		1.05845	0.5938		1.08228	0.314571		1.09561	0.426217		1.13613	0.466606		0.944633	0.450152		0.288063	0.308656
1.05465	0.486317		1.01278	0.409741		1.23587	0.396709		1.24393	0.462152		1.08374	0.411642		1.34954	0.424735		1.02007	0.442753		1.18803	0.415805
1.10527	0.473429		1.22394	0.476802		1.34258	0.514147		1.28591	0.388301		1.08635	0.468397		0.863664	0.430058		1.05815	0.393731		0.587466	0.313433
0.853763	0.411003		1.38649	0.520055		1.33189	0.42684		1.02501	0.348025		1.09546	0.478394		1.27596	0.476491		1.16022	0.366057		1.23202	0.374626
1.01347	0.486309		1.16478	0.42981		1.14592	0.504355		1.03593	0.377238		1.12031	0.430428		1.53678	0.39114		0.902591	0.483962		1.13774	0.5419
1.07424	0.408913		1.20614	0.511261		0.974048	0.415277		1.0875	0.383825		1.13663	0.40172		0.989033	0.496062		1.76085	0.421458		0.640964	0.390862
1.00928	0.457948		1.11608	0.49131		0.970623	0.404344		1.02896	0.469538		1.09312	0.438395		1.05412	0.48888		1.14289	0.506636		1.1791	0.349916
0.730365	0.411905		1.44167	0.646007		1.26381	0.481199		1.04739	0.436531		1.06351	0.419476		1.18784	0.441743		0.966906	0.294127		1.00595	0.389512
1.11048	0.441119		1.06634	0.395935		1.1779	0.447471		1.07203	0.418642		1.09149	0.399599		0.90465	0.417337		1.02773	0.398534		0.997846	0.46135
1.13538	0.475101		1.23781	0.394664		1.18691	0.382319		1.05513	0.456498		1.14897	0.420377		0.894374	0.382974		1.04101	0.392936		0.815886	0.324677
1.24869	0.433622		1.09408	0.405603		1.04553	0.85657		1.20376	0.431588		1.09742	0.423773		0.822491	0.395141		1.14392	0.381962		0.952525	0.392671
1.17912	0.510708		1.40465	0.738771		1.01513	0.488838		1.23313	0.443344		1.14704	0.42782		1.18382	0.416547		0.992362	0.4171		1.03463	0.427474
0.914668	0.449319		1.276	0.503753		1.13531	0.472862		1.19647	0.484834		1.15862	0.454749		1.02808	0.453019		0.943145	0.360525		1.03724	0.272595
1.22228	0.453327		0.959624	0.841804		1.20236	0.49906		0.937856	0.420328		1.17985	0.47443		1.19224	0.461247		1.01222	0.423274		0.906876	0.421891
1.17562	0.434453		1.25385	0.40348		1.17493	0.501942		1.26776	0.421746		1.04977	0.441354		1.17427	0.377366		0.790337	0.414601		1.12578	0.413269
1.36565	0.392786		1.1741	0.408052		1.28731	0.469371		1.39396	0.427281		1.18071	0.455867		0.976294	0.450399		1.04627	0.279344		1.52262	0.337553
1.13184	0.405735		1.30822	1.33442		1.11297	0.412562		1.52778	0.398258		1.04581	0.424188		1.21611	0.457715		0.96543	0.230747		1.18607	0.396503
1.0867	0.409792		0.982333	1.19877		1.11051	0.447573		0.911554	0.307695		1.06632	0.425143		0.831277	0.41796		0.948944	0.486588		0.932295	0.3875
1.16658	0.43726		0.804846	0.697556		0.886359	0.386499		1.29001	0.42091		1.14554	0.408685		0.833295	0.423068		0.66995	0.36655		1.04528	0.391919
1.09814	0.478243		1.08561	2.30154		1.13364	0.423713		1.23875	0.458562		1.06678	0.395573		1.07072	0.415396		0.79389	0.512127		0.99306	0.4108
1.24726	0.441352		1.18023	0.510338		1.35348	0.420668		1.15333	0.436649		1.09516	0.418725		1.03064	0.432333		1.56241	0.73609		1.0012	0.342487
1.38276	0.465802		1.07049	0.474066		1.20609	0.405209		1.03146	0.495467		1.0686	0.384901		1.04665	0.503988					0.796406	0.3907
1.00532	0.427446		1.1681	0.439346		1.47227	0.46345		1.33853	0.384834		1.03824	1.58912		0.851027	0.439239					1.0451	0.449364
1.36486	0.412542		1.0076	0.512571		1.10314	0.474841		1.16237	0.456038		1.0625	0.383352		1.02832	0.448868					0.906955	0.401568
1.18853	0.439387		1.12386	0.45294		1.05391	0.552951		1.39501	0.418534		1.11035	0.400811		1.03922	0.500051					0.941004	0.421087
1.28095	0.454383		0.969645	0.442485		1.12791	0.462701		0.988793	0.461191		1.06333	0.438596		0.882473	0.407171					1.52147	0.459722
1.06066	0.474579		1.12551	0.418324		1.19546	0.454263		1.12835	0.440174		1.1773	0.414927		1.2202	0.406488					1.54575	0.383624
1.17457	0.519905		1.20947	0.435086		1.20246	0.469447		1.17458	0.489248		1.1131	0.397024		1.01143	0.426193					1.06787	0.462613
1.04677	0.503138		1.13279	0.419508		1.21165	0.43541		1.11888	0.357663		1.14898	0.409861		1.20302	0.424289					1.39814	0.41881
1.66495	0.46279		1.20037	0.393324		1.48036	0.512837		1.06691	0.366089		1.06173	0.502944		1.0242	0.414883					1.0653	0.525812
0.940855	0.440914		1.19008	0.356202		1.06816	0.433728		1.07972	0.422764		1.10839	0.432141		1.34362	0.400494					0.925287	0.454418
1.35711	0.444133		1.35447	0.399599		1.20037	0.407839		0.969928	0.467502		1.14293	0.415445		1.10603	0.474531					1.22981	0.418541
1.16104	0.43064		1.18915	0.432003		1.08144	0.518211		0.855612	0.396796		1.15265	0.425662		1.05452	0.414475					1.86832	0.464236
1.06101	0.401384		1.1668	0.977035		0.915689	0.43043		1.08587	0.518134		1.22498	0.347882		1.12387	0.457165					0.860864	0.438449
1.08345	0.420268		1.08926	1.11245		0.836809	0.413644		1.19614	0.417745		1.25217	0.439377		0.918224	0.395367					0.877314	0.434339
1.14489	0.42405		0.811888	0.47111		1.04787	0.495746		1.16102	0.368735		1.03421	0.441344		1.08494	0.431165					0.826486	0.365889
1.09171	0.401206		1.37053	0.479786		1.16792	0.417494		1.30208	0.539132		1.18917	0.493343		0.777612	0.468863					1.0034	0.471447
1.25661	0.464888		1.06678	0.80418		1.26876	0.73572		1.09995	0.395645		1.08799	0.370699		0.823092	0.442398					0.874695	0.438493
0.919392	0.442376		1.25807	0.609154		1.22401	0.424791		1.13262	0.412476		1.07343	0.431804		1.51916	0.444					0.637937	0.370946
1.23484	0.521602		1.15727	0.746762		1.06339	0.400252		1.05259	0.40081		1.15568	0.44397		0.937385	0.447105					0.925958	0.354128
1.17751	0.453259		1.02583	0.637059		1.07363	0.424588		1.2334	0.411583		1.14285	0.366843		1.09181	0.441108					1.19772	0.413203
1.24312	0.487458		1.19255	0.403702		1.18598	0.357635		1.15018	0.411672		1.12948	0.404537		1.08756	0.412518					0.749928	0.400058
1.07887	0.408222		1.13485	0.456978		1.056	0.358745		1.07775	0.335345		1.14076	0.443711		1.41959	0.3746					1.11249	0.396548
1.09487	0.435246		1.12316	0.404883		1.5289	0.401396		1.06883	0.441497		0.986972	0.483082		1.09717	0.417163					1.07913	0.441266
1.29083	0.450368		1.08285	0.446153		1.26126	0.437616		1.27077	0.437702		1.05419	0.435761		1.07271	0.436212					0.904598	0.425532
0.905248	0.428381		1.11039	0.43761		1.16669	0.447138		1.04131	0.384456		1.13912	0.406291		1.09213	0.43446					1.06283	0.429797
1.18479	0.429503		0.974518	0.441389		1.00845	0.47219		1.00854	0.412673		1.06161	0.431465		1.06251	0.432913					1.16982	0.322156
1.16428	0.407765		1.09183	0.381698		0.871816	0.424678		0.985482	0.551909		1.09781	0.424893		1.09183	0.455426					0.594375	0.367931
1.09217	0.416392		0.866716	0.419279		1.32332	0.416994		0.770499	0.48913		1.09089	0.400399		1.07947	0.432639					0.925893	0.411728
1.16686	0.443159		1.16182	0.450603		1.16082	0.451714		0.850257	0.448354		1.11794	0.513839		1.26556	0.43789					0.721498	0.355728
1.07651	2.23329		1.01575	0.478316		1.42513	0.465181		1.18248	0.42536		1.10355	0.599006		1.07745	0.426299					0.589788	0.394048
1.11633	2.66767		1.04609	0.470139		0.954122	0.423956		1.09056	0.598788		1.11152	0.406045		1.03314	0.427934
1.06717	0.668332		1.2742	1.17403		1.04081	0.466786		1.2284	0.802749		1.12115	0.436681		0.796523	0.41909
1.0528	0.392631		1.12316	0.815214		0.822771	0.41881		1.0317	0.504719		1.04224	0.392784		1.06783	0.433489
0.743668	0.435153		1.16357	0.386331		0.990289	0.484754		1.02097	0.392604		1.14909	0.464684		1.05866	0.40595
0.910019	0.406022		1.01699	0.621942		1.16215	0.454475		0.985197	0.350382		1.09664	0.443954		0.976914	0.438114
1.2543	0.408091		1.10277	0.439816		1.16293	0.308513		1.14212	0.476945		1.11208	0.597669		1.10453	0.433174
0.96987	0.454297		0.90361	1.12695		1.30705	0.456417		1.13635	0.493066		0.99831	0.397902		0.93775	0.441365
0.933481	0.36368		1.04399	0.406184		1.04001	0.430185		1.04724	0.442995		1.07038	0.43507		0.955839	0.405319
0.725569	0.434936		1.05549	0.450141		1.23208	0.565513		1.3255	0.531857		1.02871	0.387635		1.06731	0.425419
1.2575	0.400685		1.07893	0.420265		1.25381	0.398355		1.14043	0.497394		1.0469	0.482735		0.634434	0.405822
0.85342	0.42977		1.17243	0.512035		1.20808	0.470431		1.32015	0.372649		1.17747	0.505323		1.00949	0.397031
0.920149	0.4109		1.02132	0.518989		1.01802	0.29277		1.27193	0.464212		1.02863	0.445142		1.08682	0.467485
1.59163	0.400879		1.10112	0.422339		1.39397	0.447529		1.19921	0.462115		1.15724	0.491925		1.08183	0.441382
1.21125	0.522015		1.33475	0.834889		1.11223	0.398278		1.21192	0.301038					1.03365	0.446899
1.47469	0.420661		1.22881	0.691719		1.12644	0.457681		0.931058	0.357311					1.42437	0.45796
1.04893	0.426928		1.24535	0.461305		0.926831	0.50144		1.08488	0.565969					1.11824	0.392453
0.963776	0.321128		1.10002	2.00823		0.967403	0.564682		0.949095	0.507331					1.01183	0.419283
1.28701	0.474791		1.19054	0.452146		1.00951	0.421776		1.29195	0.515115					1.37981	0.449435
1.03811	0.452033		0.972967	0.458023		1.19995	0.414839		1.02678	0.440572					0.920897	0.450523
1.29905	0.540008		1.02604	0.920337		0.768034	0.532106		1.21194	0.393729					1.08567	0.460068
1.18221	0.4289		1.2356	1.08153		1.0844	0.565016		1.17005	0.375825					1.01456	0.434416
1.38658	0.459838		0.961979	0.989769		1.3204	0.465544		1.33735	0.339625					1.37137	0.421213
1.41565	0.424681		1.39908	0.415326		1.11486	0.467032		1.23811	0.420851					0.967972	0.371691
1.17293	0.387052		1.0075	0.384126		0.991126	0.457754		0.929074	0.423535					0.642032	0.383407
0.891043	0.39751		1.01106	0.548171		1.0496	0.383667		1.13734	0.517494					1.19381	0.321383
1.28013	0.43835		2.00127	0.36734		1.10807	0.467838		1.02191	0.368835					1.16848	0.456339
			1.55771	0.354311		1.34754	0.341074		1.41855	0.634787					1.16591	0.3755
			1.49745	1.00304		0.861548	0.461707		1.12844	0.416921					0.925315	0.439331
			1.50137	0.40697		1.22092	0.459387		0.947389	0.359052					1.20164	0.436119
			1.35284	0.377194		0.999572	0.406496		1.14422	0.404168					0.748698	0.42717
			1.10478	0.373006		1.20958	0.501042		1.04682	0.457027					0.805579	0.448985
			1.0417	0.901868		1.33047	0.41134		1.23989	0.503409
			0.999668	0.624098		1.00739	0.468679		0.964422	0.433131
			1.73887	0.380404		0.704417	0.489724		1.11057	0.612123
			1.26105	0.683562		1.1136	0.496087		1.39367	0.418803
			1.22231	0.593306		1.08569	0.499026		1.1664	0.447386
			0.738238	0.756847		1.20291	0.491382		1.02613	0.49198
			1.18333	0.376065		1.3233	0.37413		1.30988	0.4671
			1.20147	0.380765		1.12704	0.423742		0.860546	0.56611
			1.17526	0.608477		1.13726	0.749779		1.1458	0.340809
			1.03442	1.19567		1.03734	0.473152		1.31398	0.537632
						0.962773	0.490449		1.62541	0.570781
						1.20909	0.416477		1.2666	0.490548
						1.00462	0.407959		1.28987	0.404754
						0.890569	0.470312		0.931268	0.460376
						1.14742	0.457566		1.33874	0.305719
						1.14412	0.449703		1.34945	0.443146
						1.19844	0.381706		1.18312	0.477896
						1.461	0.477567		1.2359	0.440187
						1.0506	0.385235		1.22844	0.405295
						1.44912	0.487175		1.33448	0.432521
						1.17347	0.392257		1.42869	0.533056
						1.04966	0.459197		1.14342	0.485464
						1.43684	0.361007		1.02653	0.488187
						1.2411	0.434709		1.28902	0.463444
						1.02712	0.517888		1.31398	0.371406
						0.903105	0.435714		1.22954	0.357267
						0.965828	0.387139		1.12369	0.430989
						1.13704	0.476302		1.23065	0.365544
						0.940591	0.447437		1.76716	0.302802
						1.11435	0.437651		1.184	0.394488
						1.33182	0.410212		0.888322	0.53658
						1.15116	0.429659		1.29834	0.474476
						1.28647	0.37549		1.31077	0.400788
						1.34595	0.436097		1.23757	0.546434
						1.19012	0.429942		1.20326	0.383604
						1.17288	0.459177		0.928723	0.383293
						1.0946	0.49729		1.2395	0.33286
						1.12052	0.438748		1.38183	0.497892
						1.05756	0.501768		0.9194	0.436151
						1.26948	0.403696		0.975501	0.430567
						1.09524	0.627506		1.06091	0.45375
						1.23305	0.467511		1.20594	0.533418
						1.08405	0.4		1.15374	0.423747
						1.12361	0.71265		1.29575	0.444919
						0.681777	0.506438		1.34802	0.338542
						1.57743	0.578168		1.26473	0.365952
						1.05001	0.453553		1.03892	0.534677
						0.904441	0.312825		1.11582	0.442275
						1.29785	0.533002		1.12666	0.313139
						1.11285	0.513034		1.12892	0.352168
						1.46972	0.472898		1.11862	0.475057
						1.10745	0.36748		0.990229	0.477083
						1.4049	0.389886		1.49468	0.28681
						1.15276	0.409589		0.852571	0.393669
						0.824458	0.459699		1.20475	0.463955
						1.22331	0.48297		1.08065	0.243244
						1.13446	0.477109		1.00636	0.435086
						1.06883	0.38883		1.12106	0.411463
						1.41524	0.518268		1.07487	0.456186
						1.32402	0.420421		1.49977	0.346364
						1.23464	0.411042
						0.809629	0.400143
						0.977376	0.388632
						1.1064	0.492205
						1.08963	0.424863
						1.0846	0.487242
						1.06394	0.318626
						1.19355	0.392929
						1.16115	0.432729
						1.18153	0.528806
						1.09487	0.424155
						1.41949	0.495098
