# Supplementary material for: Microbial anabolic and catabolic utilization of hydrocarbons in deep subseafloor sediments of Guaymas Basin
Source: FEMS Microbiol Ecol. 2024 Jul 2;100(8):fiae093. doi: 10.1093/femsec/fiae093 (PMC11250447; doi:10.1093/femsec/fiae093)
Supplement: fiae093_Supplemental_Files [file fiae093_supplemental_files.zip › Supplementary Data_NanoSIMS Data (U1545C_Hydrogen)_revised.xlsx]

## Sheet: S2
Raw data of hydrogen uptake of the samples at Site U1545C (Figure 4). HCs = samples incubated with benzene and n-hexadecane.

## Sheet: Site U1545C
U1545C		U1545C		U1545C		U1545C
Core 1		Core 6		Core 14		Core 43
HCs		HCs		HCs		HCs
2H/1H+2H		2H/1H+2H		2H/1H+2H		2H/1H+2H
0.0341888		0.0236284		0.00759241		0.0154555
0.0162047		0.0198966		0.0126325		0.00500352
0.0133811		0.0299798		0.0119965		0.0107378
0.0213768		0.00881779		0.0138414		0.0133146
0.0196042		0.0178016		0.0113134		0.00926864
0.0189196		0.0170382		0.0113708		0.0138024
0.0111582		0.0117812		0.0074309		0.00789563
0.0154095		0.0363442		0.0087388		0.0133654
0.0165056		0.00966544		0.0157913		0.0045239
0.0126145		0.0126672		0.0186111		0.00710903
0.015255		0.0121774		0.0112373		0.0142629
0.0122387		0.00387634		0.0256326		0.0106286
0.00987088		0.014699		0.0138785		0.0228609
0.0093933		0.0138369		0.0129646		0.0220263
0.00746186		0.010369		0.0159184		0.00937811
0.0393037		0.0173454		0.016348		0.0170018
0.0133098		0.00496176		0.00576592		0.0180346
0.0132631		0.0160926		0.0225777		0.0172218
0.0110505		0.0178543		0.0122782		0.00387811
0.0184478		0.00642992		0.0165792		0.0060034
0.0117125		0.0197456		0.01129		0.0162623
0.0148023		0.0229518		0.010506		0.00710029
0.0199795		0.0127249		0.0148947		0.0143034
0.0135277		0.00984286		0.00797215		0.0113448
0.00894691		0.0157321		0.00619028		0.0237183
0.019958		0.0178168		0.0176886		0.0158769
0.0153111		0.0109108		0.0147789		0.00746324
0.0226548		0.0160315		0.0152934		0.0153203
0.0288073		0.0163248		0.0079254		0.025749
0.0130455		0.0126046		0.0183626		0.00310691
0.0169684		0.0106767		0.0153712		0.0249976
0.0287354		0.014645		0.0134066		0.01335
0.0420254		0.0153747		0.0123308
0.0329657		0.0305651		0.0137443
0.0132238		0.0194355		0.0073382
0.0187094		0.0141584		0.0138724
0.0164271		0.00712516		0.0117481
0.0148862		0.00763073		0.0222683
0.0126482		0.0117004		0.0107834
0.0323094		0.0181271		0.0142636
0.0100542		0.0152532		0.0108956
0.00725295		0.0203952		0.0177432
0.0124437		0.00909863		0.0186141
0.00887555				0.00523267
0.00745148				0.0122881
0.0152182				0.00984647
0.0181038				0.00798651
0.0137019				0.0176566
0.0244364				0.0131977
				0.0167349
				0.0109442
				0.00917073
				0.0159194
				0.00804379
				0.0114912
				0.00635109
				0.0180443
				0.0103424
				0.0136109
				0.0112622
				0.00921163
				0.0162427
				0.0111569
				0.0178227
				0.00731134
				0.00717468
				0.0136756
				0.00844115
				0.0169926
				0.0146774
				0.0119019
				0.0137268
				0.0229754
				0.00848233
				0.0138069
				0.011691
				0.00841895
				0.0183257
				0.0238793
				0.00794618
				0.00358433
				0.0124747
				0.011908
				0.00908551
				0.00969258
				0.01179
				0.00302938
				0.0104177
				0.00758418
				0.00549191
				0.00956647
				0.00469846
				0.0140207
				0.0183907
				0.0108901
				0.00935585
				0.0147583
				0.00646942
				0.0121385
				0.0174133
				0.0184853
				0.0207821
				0.0194885
				0.0140335
				0.0205992
				0.008129
				0.0143909
				0.00269809
				0.00710723
				0.0117356
				0.0105397
				0.0294814
				0.0100638
				0.0114105
				0.0087913
				0.0097266
				0.0241752
				0.0122019
				0.00663106
				0.0156565
				0.0147288
				0.019419
				0.0159267
				0.00957942
				0.00847898
				0.0131419
				0.00793635
				0.0164891
				0.0239245
				0.0171037
				0.00983297
				0.00818447
				0.0117039
				0.00778082
				0.00451098
				0.0185595
				0.0176645
				0.0259591
				0.0122186
				0.0184517
				0.0137082
				0.00705946
				0.0102703
				0.0219964
				0.0151386
				0.0180622
				0.0144326
				0.00965803
				0.0130973
				0.0101344
