# Supplementary material for: Microbial anabolic and catabolic utilization of hydrocarbons in deep subseafloor sediments of Guaymas Basin
Source: FEMS Microbiol Ecol. 2024 Jul 2;100(8):fiae093. doi: 10.1093/femsec/fiae093 (PMC11250447; doi:10.1093/femsec/fiae093)
Supplement: fiae093_Supplemental_Files [file fiae093_supplemental_files.zip › Supplementary Data_NanoSIMS Data (U1546D_CarbonNitrogen)_revised.xlsx]

## Sheet: S3
Raw data of carbon and nitrogen uptake of the samples at Site U1546D (Figure 4). HCs = samples incubated with benzene and n-hexadecane.

## Sheet: Site U1546D
U1546D	U1546D		U1546D	U1546D		U1546D	U1546D		U1546D	U1546D		U1546D	U1546D		U1546D	U1546D
Core 1	Core 1		Core 6	Core 6		Core 6	Core 6		Core 16	Core 16		Core 37	Core 37		Core 37	Core 37
Methane	Methane		HCs	HCs		Methane	Methane		HCs	HCs		HCs	HCs		Methane	Methane
13C/12C+13C	12C15N/12C14N		13C/12C+13C	12C15N/12C14N		13C/12C+13C	12C15N/12C14N		13C/12C+13C	12C15N/12C14N		13C/12C+13C	12C15N/12C14N		13C/12C+13C	12C15N/12C14N
1.19882	3.33769		1.12846	0.511289		1.06535	4.71383		1.32399	0.161285		1.05652	0.452628		0.959017	0.428783
1.03419	0.397751		1.00285	0.5045		1.0354	4.18696		0.774767	0.263508		1.13386	0.4022		1.0015	0.432954
1.21199	0.479586		0.887831	0.549815		1.02169	4.46795		0.970405	0.316166		1.12946	0.510103		1.03778	0.408156
1.07789	0.475716		1.16955	0.467847		1.12355	4.42075		0.958679	0.322081		0.961726	0.461298		0.966862	0.38483
1.06303	7.12236		1.07002	0.400304		1.21869	4.41011		1.16915	0.303228		1.08536	0.378763		1.29606	0.382968
1.01169	0.400359		1.31463	0.428598		1.0708	4.49106		1.1211	0.244087		1.52966	0.380774		1.04642	0.350471
1.15055	0.350509		0.96076	0.487174		1.08191	4.5626		1.02677	0.37695		1.30533	0.535467		0.941404	0.482476
1.08625	0.375155		0.955034	0.397242		1.03908	4.42052		0.944307	0.269827		0.867389	0.49583		0.978092	0.414465
1.30894	3.78438		1.32369	0.525483		1.06713	4.50779		1.03681	0.300317		1.60732	0.409727		1.219	0.426484
0.735352	0.303939		0.995571	0.312626		1.08909	4.4563		1.06632	0.319881		1.01526	0.085254		1.00543	0.421329
1.11541	0.441785		1.01244	0.466556		1.04607	4.51272		0.981456	0.310052		1.24942	0.456202		1.2618	0.403525
0.987536	0.443201		1.07237	0.401337		1.06518	4.48838		1.44616	0.118916		1.08041	0.374009		1.09784	0.343644
1.08371	0.37661		1.10149	0.474393		1.04944	4.3324		1.364	0.202782		1.38643	0.472916		1.24768	0.394997
1.11451	0.379881		1.05075	0.49951		1.1979	4.70185		1.00587	0.22528		1.18722	0.306016		0.805083	0.373518
1.08932	7.61618		0.991817	0.372687		1.17224	4.42656		1.22476	0.134226		1.02846	0.352795		0.990555	0.432548
1.16431	0.432842		0.981799	0.416853		1.05261	4.53273		0.917873	0.200427		1.12796	0.401665		1.08321	0.422898
1.26078	0.389715		1.03833	0.473694		1.13538	4.75507		1.05246	0.234044		1.12268	0.471123		1.04752	0.381121
1.07728	0.405593		1.03572	0.258254		1.06949	4.36875		1.17636	0.241998		0.852678	0.292281		1.00613	0.394888
1.04587	0.407646		0.798854	0.50394		0.92113	4.28525		1.16234	0.294382		0.83692	0.347751		1.01362	0.49219
0.892506	5.93415		1.11656	0.437861		1.09802	4.25699		0.914977	0.272775		1.22726	0.38562		0.887664	0.427206
1.0405	6.26982		1.00282	0.388883		1.06914	4.60173		0.987072	0.26294		1.19531	0.47191		1.39356	0.35027
1.50885	0.343783		1.27529	0.51245		1.10442	4.61104		0.930954	0.269985		1.16008	0.411822		1.13022	0.387983
1.34921	0.384681		0.951905	0.410697		1.05653	3.18395		1.27214	0.191157		1.24265	0.421229		1.06516	0.422848
1.27639	0.377552		1.11567	0.514506		1.04268	4.51498		0.970661	0.283147		1.20136	0.488393		1.16338	0.381394
1.25378	0.514069		1.18413	0.950513		1.074	4.62894		1.11166	0.0313998		1.1947	0.371635		1.03981	0.436032
1.24615	0.436572		1.21475	0.368573		0.878354	4.36796		1.20914	0.144483		1.05016	0.681734		1.44589	0.485686
1.15752	6.60435		1.14155	0.239761		1.04782	4.77234		0.951471	0.0681314		1.00931	0.592434		0.513114	0.445197
1.11098	6.69814		1.18931	0.457724		1.253	4.55785		0.710318	0.214702		0.742397	0.437732		1.03526	0.438375
1.10507	7.41339		1.0419	0.511717		1.17079	4.21274		1.11549	0.19456		1.09398	0.229544		0.840935	0.428877
1.05249	3.38141		1.08431	0.539316		1.08435	4.66366		0.97334	0.308212		1.11797	0.474844		1.09762	0.417319
1.26993	0.73191		0.866868	0.471538		1.06155	4.75135		1.05234	0.119739		1.12339	0.537309		1.25678	0.409041
1.27524	0.387331		1.01047	0.444215		1.12492	4.6188		1.06809	0.207026		0.937971	0.292793		1.10546	0.402443
1.0636	0.390402		1.18239	0.478208		1.05563	4.41369		1.0233	0.290223		0.844115	0.49875		1.52939	0.417277
1.27126	0.554994		0.851143	0.396574		1.10429	4.39995		0.931276	0.273657		0.768867	0.271229		1.18043	0.416611
1.1193	6.95163		1.13638	0.509529		1.07382	4.50974		1.6085	0.47057		0.956735	0.459844		1.27824	0.425397
1.21742	0.34238		1.03208	0.454751		1.07529	4.51526		0.971937	0.303214		1.04476	0.160912		0.950042	0.467609
1.02467	0.384218		0.951508	0.47347		1.11105	4.53841		1.14079	0.259323		1.10673	0.625302		1.15101	0.397699
1.06039	0.393554		0.902422	0.471325		1.13811	4.69315		0.964839	0.304674		1.29884	0.339287		1.33306	0.358985
1.13631	0.299205		0.887407	0.51975		1.05151	4.62679		1.05895	0.410174		1.13808	0.412817		1.11849	0.375414
1.02757	0.361197		1.4527	0.595595		1.09827	4.24142		0.94207	0.362695		1.02114	0.403144		0.947217	0.423219
1.13454	6.22267		0.955307	0.448316		1.07724	4.12446		0.88309	0.338905		0.932497	0.456216		0.944638	0.479299
1.49032	0.425593		1.02555	0.446897		1.01785	4.36755		0.997925	0.509832		0.707321	0.45171		1.17641	0.292804
0.81204	0.354768		1.03945	0.45159		1.16298	4.55085		1.01187	0.349501		0.99704	0.36387		1.20569	0.352876
1.34758	0.4181		1.09944	0.533923		1.07664	4.49413		0.926832	0.447861		0.696689	0.216599		1.20812	0.417859
1.06543	0.42699		1.09602	0.457876		1.02481	4.62734		0.900383	0.425522		0.971072	0.459578		1.08292	0.457983
1.13141	0.542223		0.871636	0.423818		0.992263	4.3661		0.853581	0.430577		0.903572	0.582614		1.118	0.424672
0.981355	0.331483		1.15766	0.52355		1.08018	4.3332		1.3798	0.80809		0.903586	0.501931		1.02363	0.480754
1.14902	0.344895		1.25193	0.594495		1.15042	4.5631		1.16581	0.382678		1.11016	0.263622		1.31844	0.392663
1.29768	0.358667		0.949473	0.523186		1.0294	4.56		1.24088	0.35146		0.926579	0.441801		0.888093	0.378028
1.17055	0.359853		1.15712	0.412167		1.22625	4.39651		1.09438	0.286511		1.13012	0.403781		1.37801	0.314252
1.51364	0.37535		1.02098	0.381151		1.2055	4.26762		0.583487	0.38282		0.941167	0.413933		1.3107	0.316259
1.66771	0.327257		1.46557	0.386042		1.07781	4.34296		1.25863	0.397651		0.78553	0.420801		1.12036	0.326031
1.43252	0.387118		0.896384	0.602281		1.08728	4.64152		0.984824	0.564108		0.812901	0.429616		1.12017	0.391794
1.02639	0.435582		0.843445	0.442639		1.03225	4.4765		1.25813	0.549022		1.02663	0.401461		1.09033	0.400159
1.05369	0.434655		1.06479	0.473256		1.0471	4.45191		1.17954	0.52067		1.10733	0.435595		1.09071	0.378567
0.970448	0.380681		0.852797	0.530367		1.18283	4.35857		1.32125	0.622592		1.28048	1.0693		0.835574	0.372618
1.29961	0.466232		0.98436	0.530952		1.05051	4.66589		1.10466	0.602578		1.00621	0.625196		1.06878	0.425852
1.02399	0.346475		1.21132	0.434573		1.09348	4.46787		1.05987	0.607792		1.00237	0.705368		0.948314	0.446577
1.15308	0.35055		0.869745	0.372014		1.07315	4.70571		1.60658	0.813483		1.11205	0.479623		1.10826	0.376116
1.07854	0.284693		1.30545	0.473993		1.11011	4.61653		1.30889	0.510939		1.08014	0.443275		1.23952	0.568101
1.14005	0.314309		0.836546	0.54082		1.13003	4.62041		0.958113	0.692341		1.02475	0.445641		1.12442	0.403538
1.23041	0.520666		1.09904	0.49597		1.2344	4.60772		0.963283	0.727635		1.00146	0.556098		1.04939	0.546413
1.16456	0.361634		1.12391	0.47983		1.06771	4.46625		1.10863	0.911462		0.859881	0.384043		0.608742	0.416402
1.10168	0.359018		1.13103	0.442335		1.04643	4.57101		0.9202	0.955718		1.19134	0.685928		1.31657	0.476359
1.175	3.52634		1.24713	0.367725		1.16315	4.50105		1.22761	0.497406		1.20032	0.493417		0.882793	0.430481
0.907758	0.411769		1.09045	0.506142		1.03497	4.60828		1.07909	0.550518		0.871823	0.523532		1.4709	0.38522
1.12531	0.252773		1.22474	0.520923		1.09496	4.63697		1.01755	0.581899		1.00752	0.350752		1.40999	0.3971
0.987901	0.256343		0.985274	0.493198		1.00401	4.62334		1.22532	0.265289		0.801017	0.584669		1.04557	0.387208
1.13877	0.357263		0.96437	0.528076		1.03289	4.68869		1.19148	0.722345		1.50782	0.237513		1.04047	0.506027
1.18056	0.883006		0.872457	0.466596		1.11924	3.72051		1.0529	0.78164		1.23713	0.154022		0.852794	0.377563
0.837607	0.914301		1.03333	0.464689		1.24213	0.335028		1.03444	0.714729		0.667575	0.271981		1.04241	0.405177
1.16458	0.352518		1.29918	0.483191		1.17678	0.420152		1.1618	0.651902		1.13632	0.408852		0.894322	0.425293
1.06533	0.358004		1.09858	0.464326		1.05004	0.738895		1.01219	0.492167		0.799476	0.47123		1.05623	0.407665
1.03276	0.36011		1.04435	0.436515		1.11136	0.780945		0.91024	0.652146		1.11119	0.393925		0.985121	0.366134
1.18878	0.360259		1.08835	0.424973		1.06395	0.26182		1.08451	0.659301		1.03058	0.539032		1.21671	0.424673
1.00815	0.358834		0.663634	0.418772		1.46307	0.814606		0.945934	0.358922		1.15038	0.348476		0.987671	0.414401
0.898468	0.313213		1.12702	0.370162		1.39378	0.391162		0.872212	0.451935		0.967949	0.386605		1.00618	0.337978
1.0761	0.386724		1.17278	0.444256		1.26639	0.29833		1.60768	0.280526		1.5364	0.303022		1.01142	0.421329
1.18164	0.409629		0.995138	0.430019		1.57181	0.761696		0.904212	0.209107		1.10419	0.491834		1.45633	0.365675
1.34174	0.372016		1.07966	0.508459		1.79703	3.67602		1.19221	0.361034		0.922114	0.659836		0.788728	0.464424
0.958526	0.613164		1.24482	0.44672		1.25528	0.378669		1.0329	0.5974		1.10439	0.372951		0.94123	0.442655
1.09747	0.545889		1.33311	0.378643		1.10845	0.384993		1.19889	0.553825		0.96662	0.367528		1.30721	0.585507
1.12407	4.64979		0.987917	0.442202		1.09197	0.571401		1.07501	0.433499		0.639385	0.339516		0.870312	0.368236
1.11209	6.11898		0.902676	0.440359		1.09957	0.681323		1.01219	0.61447		0.703835	0.312432		0.533534	0.503726
1.09878	5.63816		0.851307	0.525283		1.05786	0.323276		1.18441	0.528242		0.982528	0.433113		0.998443	0.517198
1.1285	6.87306		1.09887	0.449239		1.18912	1.33547		0.723178	0.499075		1.14808	0.386038		1.07933	0.42662
1.12822	7.38895		0.994457	0.439946		1.22192	0.394567		0.840983	0.196597		1.03454	0.446478		1.24208	0.318016
1.32184	0.30746		1.04978	0.484922		1.24312	0.48216		0.939253	0.346221		1.1356	0.470516		0.845383	0.419581
1.11532	4.03893		1.07475	0.437732		1.05924	0.454073		1.0888	0.473113		1.06595	0.476114		0.880098	0.413705
1.09436	3.95808		0.855599	0.512521		1.1179	1.32994		1.27069	0.500682		0.826888	0.595012		0.995923	0.39854
1.01925	6.55724		1.08251	0.585606		1.33803	0.275122		0.45721	0.406249		0.945993	0.503179		0.841553	0.425578
0.958086	1.57372		0.380499	0.641491		1.17819	0.362553		1.22432	0.180971		0.942569	0.362356		1.05197	0.382276
1.18989	6.30968		1.00477	0.37939		1.13101	0.416222		0.726697	0.375787		0.767419	0.375821		1.02802	0.428724
0.990612	1.97683		1.08728	0.484842		1.02057	0.63967		1.04841	0.517099		0.791481	0.311985		0.972951	0.460482
1.10941	5.15369		1.17426	0.342923		1.13479	1.25802		1.19611	0.498679		1.0147	0.391915		1.17582	0.369651
1.10944	0.431922		0.700554	0.249204		1.39661	0.400213		1.55066	0.521106		0.801997	0.350178		1.10003	0.418952
1.24832	5.62332		1.15553	0.470339		0.813601	0.368621		1.11764	0.520964		1.0493	0.400428		0.895572	0.394342
1.19511	4.07814		0.792062	0.309734		1.00714	0.498784		1.57043	0.808245		1.01093	0.266363		1.34857	0.391485
1.17738	4.57775		0.919674	0.406847		1.21706	1.94268		1.0934	0.651064		0.650694	0.283656		1.01228	0.394153
1.06543	4.01584		1.11472	0.51903		1.08915	4.01344		0.778688	0.428871		1.08559	0.328473		1.01417	0.401353
1.32429	2.46176		1.08436	0.501586		1.59078	0.451439		1.09999	0.34117		0.824618	0.27885		1.07668	0.403663
1.10497	0.685671		0.822975	0.55971		1.27313	0.410389		0.980183	0.576038		0.935666	0.413042		1.08833	0.419117
1.07193	0.825947					0.943995	1.93214		0.910978	0.225034		0.934486	0.400943		1.3405	0.438643
1.31026	0.802537					1.19643	0.772046		1.11983	0.271233		0.860911	0.370104		0.834901	0.383051
1.25088	0.395818					1.05234	0.323266		1.00869	0.131044		0.907168	0.421028		1.06986	0.397947
1.39273	0.389782					1.56131	0.368552		0.830511	0.112081		0.816215	0.391646		0.885872	0.413832
1.38159	6.02646					1.24433	0.740217		1.05781	0.441292		0.87761	0.254788		1.24805	0.350295
1.14099	6.20869					0.82604	0.827306		1.27843	0.437124		0.826983	0.486816		1.18947	0.256355
1.10031	0.665376					1.39014	0.335789		1.08978	0.406185		1.10361	0.517643		1.24369	0.489057
1.17082	0.373293					1.09261	0.731433		1.13954	0.409454		0.771636	0.331774		1.12749	0.393906
1.18607	7.23304					1.01838	0.377493		0.92202	0.438663		1.02596	0.428809		1.45783	0.345581
1.16223	0.412149					0.99576	0.38872		1.05976	0.79043		0.956117	0.412288		1.16861	0.417704
1.12733	0.56412					1.02946	0.529721					1.06454	0.355955		1.15337	0.405195
1.06683	7.02775					1.11042	0.423402					1.07079	0.397589		1.55188	0.454191
1.17251	7.52367					1.12836	0.432144					1.13678	0.139565		1.0518	0.379885
1.15276	0.366598					1.06455	0.60418					1.06839	0.448172		1.27617	0.372539
1.09284	0.387386					1.08318	0.938046					1.11214	0.485935		1.07668	0.41458
0.917062	0.385987					0.780149	0.608951					0.964579	0.390683		1.30487	0.417492
1.04752	0.388125					0.926659	1.11401					1.08055	0.42333		1.62263	0.17874
1.16361	0.449012					1.35883	0.443366					1.22194	0.510354		1.1423	0.489546
1.05278	5.69999					1.40473	1.65126					1.12081	0.53493		0.844511	0.424388
1.20055	6.42117					2.11799	0.432851					1.02724	0.411572		1.1521	0.335779
1.07404	7.65698					1.16622	0.540831					1.034	0.395421		1.08878	0.386509
1.08433	4.22942					0.894034	0.365809					1.04803	0.359764		1.14749	0.496883
1.07961	0.438983					1.49934	0.326217					0.965303	0.316721		1.05281	0.389357
1.00047	0.476513					0.881212	0.391909					1.1413	0.441376		1.34166	0.428084
1.17088	6.22325					1.23702	0.545258					1.0346	0.535788		1.07405	0.401576
1.15254	0.600063					1.50827	0.112375					1.12021	0.387015		1.04322	0.423299
1.15764	0.369347					1.08211	0.411657					0.966627	0.439383		1.00068	0.393943
1.26465	7.01483					1.34902	0.500454					0.756384	0.397959		1.08956	0.375323
1.3302	0.412979					1.28715	0.326898					1.03097	0.414897		1.33444	0.345153
1.09108	0.348657					1.09531	0.378777					1.20678	0.388691		1.17302	0.430487
1.17337	7.55307					1.13678	4.48754					0.983588	0.440499		1.11252	0.41435
1.23792	0.338444					1.13807	1.88222					0.883624	0.317042		1.07348	0.406522
1.24794	0.413364					1.44874	0.33174					0.927297	0.228308		0.913612	0.402967
0.990386	0.410484					1.03913	0.397441					1.28585	0.232681		1.05492	0.415128
0.77974	0.345367					1.65644	0.316538					0.669715	0.483574		1.21669	0.435951
1.36842	0.378288					1.02722	0.468561					1.04252	0.428834		0.754392	0.445382
1.38362	0.402483					0.953385	0.313814					1.01556	0.342482		0.993691	0.459745
1.25108	0.681365					1.2882	0.639459					0.764828	0.300033		1.03477	0.376581
1.1194	0.343824					1.37232	0.286802					1.01076	0.495316		0.951738	0.411332
1.16587	0.355707											1.08604	0.425407		1.12064	0.454917
1.06429	0.355555											1.01846	0.419896		1.6555	0.3912
1.12096	0.390517											0.841188	0.561146		1.09453	0.462613
1.12399	0.405291											0.797523	0.185442		0.997926	0.384805
1.26722	0.414961											0.974624	0.455291		1.26064	0.429417
1.20105	0.417229											0.955569	0.517058		1.19821	0.500024
1.15713	6.46812														0.970962	0.353881
1.16388	6.63867														1.16116	0.23818
1.20962	5.85322														1.16527	0.408909
1.01948	0.592426														0.938683	0.390401
1.04931	5.6021														1.33864	0.455696
0.983856	7.84982														1.15902	0.458492
1.10364	7.36787														0.997288	0.385296
															0.864665	0.417766
															1.09217	0.469067
															1.14846	0.381878
															1.21275	0.398323
															1.14728	0.399018
															1.09798	0.373526
															1.15691	0.368861
															1.00939	0.367219
															1.14565	0.486361
															0.820475	0.418473
															1.18233	0.27784
															1.00724	0.482884
															1.01469	0.373335
															1.05596	0.414393
															1.00389	0.397922
															1.02073	0.296828
															1.09006	0.42647
															1.18496	0.395802
															1.06263	0.401166
															0.929938	0.341429
															1.00304	0.379011
															1.09497	0.407921
															0.926482	0.370788
															1.34145	0.487394
															1.07784	0.412786
															1.20411	0.405813
															1.10568	0.450416
															1.14049	0.416698
															0.967917	0.379411
															1.24942	0.470874
															1.51342	0.287291
															1.06214	0.427282
															1.11385	0.242001
															0.889169	0.435654
															0.68718	0.443321
															0.791937	0.496634
															0.753017	0.610084
															1.28978	0.469573
															1.13776	0.37609
															0.977109	0.499994
															0.987917	0.332815
															1.17597	0.402899
															1.27813	0.391904
															0.878068	0.434309
															0.982866	0.376762
															1.85226	0.420761
															1.13252	0.305526
															1.04172	0.488765
															0.831814	0.423379
															0.911814	0.380002
															0.658373	0.332641
															0.867992	0.502176
															1.08541	0.436269
															0.963386	0.398163
															1.10838	0.40323
															0.960198	0.37609
															0.870901	0.393278
															1.05623	0.349494
															0.915731	0.418566
															1.42204	0.409586
															0.969065	0.389531
															1.08878	0.357306
															1.0682	0.389448
															1.05396	0.358643
															0.953012	0.408145
															0.880006	0.424337
															1.1055	0.389169
															1.22949	0.43139
															0.869979	0.428343
															0.549184	0.496536
															1.14208	0.47774
															0.822914	0.396012
															0.992484	0.340046
															1.15396	0.359996
															1.20477	0.390904
															1.19211	0.439584
															1.10661	0.428257
															1.21016	0.400963
															1.33936	0.403771
															1.28119	0.424648
															0.973158	0.418164
															1.084	0.43397
															1.24612	0.483115
															0.993794	0.413401
															0.969856	0.458521
															1.1148	0.40145
															0.930829	0.389372
															1.26622	0.412347
															1.11705	0.40177
															1.27599	0.398209
															1.07688	0.356998
															0.979595	0.393136
															1.14262	0.423532
															1.47021	0.394874
															1.03312	0.433232
															0.76726	0.398405
															1.09985	0.381636
															1.02905	0.379893
															1.06945	0.412205
															1.01401	0.419326
															1.09219	0.46641
															0.928587	0.381936
															0.786317	0.374421
															1.16676	0.399721
															1.6812	0.470831
															0.949695	0.375948
															0.821072	0.395653
															1.27496	0.276776
															1.27024	0.406999
															1.02113	0.317659
															0.836727	0.363517
															1.04058	0.376511
															1.01469	0.432656
															0.919783	0.448894
															1.10016	0.429451
															0.688441	0.403025
															1.09287	0.366747
															0.965567	0.421929
															1.22493	0.430809
															1.22805	0.413516
															1.10829	0.448999
															0.935449	0.455276
															0.958551	0.400901
															1.11059	0.309447
															1.36398	0.366055
															1.14028	0.402869
															1.22252	0.423548
															1.57564	0.335001
															1.4444	0.411103
															1.05738	0.378473
															0.721728	0.361723
															1.04802	0.441476
															0.788426	0.494762
															2.66428	0.436899
															1.72924	0.533798
															0.895471	0.372097
															0.998297	0.369721
															0.736203	0.483549
															1.01325	0.493884
															0.966202	0.401884
															1.2083	0.404598
															1.12758	0.373701
															1.08028	0.355245
															1.0744	0.417356
															1.32426	0.460737
															1.20454	0.399477
															1.09274	0.405149
															0.952243	0.416536
															0.879563	0.387169
															0.786956	0.453646
															1.00162	0.422732
															1.05444	0.532275
															0.976739	0.405922
															0.829309	0.399383
															0.923462	0.380397
															1.08435	0.422231
															1.33047	0.429416
															1.15368	0.490228
															0.939837	0.525438
															1.04669	0.333398
															1.01197	0.278178
															1.10746	0.384334
															1.08551	0.420445
															1.27075	0.469326
															0.798184	0.239589
															0.997475	0.374787
															0.879398	0.344695
															1.22067	0.379594
