# Supplementary material for: Microbial anabolic and catabolic utilization of hydrocarbons in deep subseafloor sediments of Guaymas Basin
Source: FEMS Microbiol Ecol. 2024 Jul 2;100(8):fiae093. doi: 10.1093/femsec/fiae093 (PMC11250447; doi:10.1093/femsec/fiae093)
Supplement: fiae093_Supplemental_Files [file fiae093_supplemental_files.zip › Supplementary Data_NanoSIMS Data (U1546D_Hydrogen)_revised.xlsx]

## Sheet: S4
Raw data of hydrogen uptake of the samples at Site U1546D (Figure 4). HCs = samples incubated with benzene and n-hexadecane.

## Sheet: Site U1546D
U1546D		U1546D		U1546D
Core 6		Core 16		Core 37
HCs		HCs		HCs
2H/1H+2H		2H/1H+2H		2H/1H+2H
0.0164273		0.0136392		0.0130653
0.00897775		0.0111373		0.0196108
0.0097206		0.0124367		0.0127119
0.00553939		0.0168779		0.0194414
0.0169403		0.0148728		0.0179477
0.00561752		0.0161139		0.00944825
0.00896252		0.00720211		0.0117691
0.0203297		0.0168497		0.0101386
0.0121924		0.0162689		0.0237587
0.00396907		0.0149392		0.0220007
0.0100464		0.025269		0.0318698
0.00912555		0.0135317		0.0244241
0.00649375		0.0138712		0.00706272
0.0240302		0.0127625		0.0116153
0.0098194		0.0166108		0.0103094
0.0166511		0.0131895		0.00893738
0.0180651		0.0178285		0.0115377
0.0127662		0.0128977		0.00913618
0.0127645		0.0139426		0.0118285
0.00834184		0.00961858		0.00918359
0.0116183		0.0172559		0.0174048
0.00746549		0.0104467		0.00438914
0.0124638		0.00959497		0.00874539
0.0111109		0.0176906		0.00539849
0.0126869		0.0111028		0.0171593
0.0193859		0.0132454		0.0086063
0.00683105		0.0142438		0.0091311
0.00741639		0.0108589		0.0128136
0.032298		0.0105514		0.0109903
0.0235979		0.0165107		0.0162935
0.01005		0.0117625		0.0153458
0.0166784		0.0149795		0.00291668
		0.0134511		0.0159736
		0.0112284		0.00641127
		0.00418056		0.00709879
		0.0157236		0.00606058
		0.0149837		0.00668214
		0.0134455		0.0126506
		0.00893934		0.00856442
		0.00926053		0.00803504
		0.00484809		0.00335914
		0.014062		0.0108579
		0.00928601		0.00678419
		0.013274		0.0128806
		0.00986393		0.011809
		0.016067		0.0127099
		0.0159907		0.0120371
		0.0112743		0.00914237
		0.0166718		0.0152128
		0.0234247		0.00740088
		0.00459673		0.0188663
		0.0170116		0.00855153
		0.0123464		0.0225811
		0.00420766		0.00773878
		0.00657019		0.00598238
		0.00655963		0.0115031
		0.0176722		0.00966093
		0.0106737		0.0142243
		0.0206211		0.00769715
		0.0171322		0.0162402
		0.0211713		0.00735708
		0.0297343		0.0100984
		0.0172264		0.0234691
		0.0189375		0.0165637
		0.0155795		0.0136057
				0.0128656
				0.00378602
				0.00638761
				0.0157784
				0.00836353
				0.0158455
				0.0127125
				0.0132653
				0.0175901
				0.0104954
				0.0147126
				0.0110557
				0.0157149
				0.0110885
				0.0143576
				0.0162764
				0.0113472
				0.0131076
				0.00868617
				0.0123043
				0.0099286
				0.00949
				0.00923474
				0.00807461
				0.0168059
				0.0104661
				0.0163164
				0.0143146
				0.0134857
				0.00651391
				0.0383116
				0.0136181
				0.0152441
				0.0246858
				0.0125465
				0.0152219
				0.0180251
				0.00971338
				0.0108933
				0.0057705
				0.031715
				0.0192703
				0.0231538
				0.014019
				0.011257
				0.02049
				0.0154096
				0.00603162
