# Supplementary material for: Microbial anabolic and catabolic utilization of hydrocarbons in deep subseafloor sediments of Guaymas Basin
Source: FEMS Microbiol Ecol. 2024 Jul 2;100(8):fiae093. doi: 10.1093/femsec/fiae093 (PMC11250447; doi:10.1093/femsec/fiae093)
Supplement: fiae093_Supplemental_Files [file fiae093_supplemental_files.zip › Supplementary Data_SRR Data_revised.xlsx]

## Sheet: S5
Raw data of SRR measurements. "HCs" is the samples incubated with eight hydrocarbons (n-decane, n-hexadecane, n-icosane, squalene, benzene, naphthalene, anthracene, and phenanthrene). "No substrates" is SRR measured from the samples incubated without any substrate addition (Nagakura et al., 2022).

## Sheet: Sheet1
U1545C	U1545C	U1545C	U1545C	U1545C	U1545C		U1546D	U1546D	U1546D	U1546D	U1546D	U1546D
Core	Depth	HCs	Methane	No substrates	In-situ T		Core	Depth	HCs	Methane	No substrates	In-situ T
	mbsf	pmol cm-3 d-1 (SRR>MQL, SRR<MQL)	pmol cm-3 d-1 (SRR>MQL, SRR<MQL)	pmol cm-3 d-1 (SRR>MQL, SRR<MQL)	°C			mbsf	pmol cm-3 d-1 (SRR>MQL, SRR<MQL)	pmol cm-3 d-1 (SRR>MQL, SRR<MQL)	pmol cm-3 d-1 (SRR>MQL, SRR<MQL)	°C
1	1.97	9112	33600	272	4.2		1	2.11	12908	84920	38579	4.3			HCs:
1	1.97	4303		434	4.2		1	2.11	5921	87954	37156	4.3			decane
1	1.97			105	4.2		1	2.11			48454	4.3			hexadecane
6	44.41	0.01	421	0.22	13.8		6	43.8	24.7	34.3	116	13.5			icosane
6	44.41	0.001	455	0.09	13.8		6	43.8	16	13.7	129	13.5			squalene
6	44.41			0.05	13.8		6	43.8			76	13.5			benzene
7	54.59	0.52	24.9	0.04	16.1		14	104.1	-0.08	0.05	0.3	26.8			naphthalene
7	54.59	0.05	0.04	0.21	16.1		14	104.1	-0.02	0.07	2.72	26.8			anthracene
7	54.59			-0.08	16.1		14	104.1			0.32	26.8			phenanthrene
12	103.86	0.08	-0.01	-0.07	27.2		15	114.4	-0.02	0.18	0.17	29.1
12	103.86	0.15	0.06	0.11	27.2		15	114.4	-0.04	0.01	-0.08	29.1
12	103.86			0.01	27.2		15	114.4			0.58	29.1
14	122.95	0.07	-0.03	0.24	31.5		16	123.81	0.07	0.15	0.55	31.2
14	122.95	-0.05	-0.01	0.06	31.5		16	123.81			-0.37	31.2
14	122.95			0.17	31.5		16	123.81			0.9	31.2
27	185.32	0.05	0.02	0.08	45.5		23	190.72	0.01	1.57	-0.01	46
27	185.32	0.18	-0.02	0.09	45.5		23	190.72	0.15	1.83	0.22	46
27	185.32			-0.03	45.5		23	190.72			0.17	46
43	260.74	-0.02	0.38	-0.01	62.5		37	261.49	-0.06	-0.05	0.67	61.7
43	260.74	-0.04	0.31	0.37	62.5		37	261.49	0.14	0.06	0.15	61.7
43	260.74			0.23	62.5		37	261.49			0.15	61.7
